# Supplementary material for: Evaluation of the Protective Efficacy of Different Doses of a Chlamydia abortus Subcellular Vaccine in a Pregnant Sheep Challenge Model for Ovine Enzootic Abortion
Source: Animals (Basel). 2024 Oct 17;14(20):3004. doi: 10.3390/ani14203004 (PMC11504442; doi:10.3390/ani14203004)
Supplement: Supplementary file 1 [file animals-14-03004-s001.zip]

Archive with 1 entries (1 files):
- animals-3207721-supplementary.pdf
